# Supplementary material for: Psychological and Sociodemographic Variables Associated with Increased Anxiety and Anxiety Symptoms in Older Adults: A Scoping Review
Source: Geriatrics (Basel). 2025 Jun 23;10(4):83. doi: 10.3390/geriatrics10040083 (PMC12286065; doi:10.3390/geriatrics10040083)
Supplement: Supplementary file 1 [file geriatrics-10-00083-s001.zip]

Archive with 1 entries (1 files):
- geriatrics-3597088-supplementary.pdf
